# Supplementary material for: Full-Length SMRT Transcriptome Sequencing and SSR Analysis of Bactrocera dorsalis (Hendel)
Source: Insects. 2021 Oct 14;12(10):938. doi: 10.3390/insects12100938 (PMC8537375; doi:10.3390/insects12100938)
Supplement: Supplementary file 1 [file insects-12-00938-s001.zip]

Archive with 1 entries (1 files):
- insects-1362783-supplementary.pdf
